# Supplementary material for: Spectroscopic Studies of Quinobenzothiazine Derivative in Terms of the In Vitro Interaction with Selected Human Plasma Proteins: Part 2
Source: Molecules. 2023 Jan 10;28(2):698. doi: 10.3390/molecules28020698 (PMC9865466; doi:10.3390/molecules28020698)
Supplement: Supplementary file 1 [file molecules-28-00698-s001.zip]

Archive with 1 entries (1 files):
- molecules-2083109-supplementary.pdf
